# Supplementary material for: A Facile Surface Modification Strategy for Antibody Immobilization on 3D-Printed Surfaces
Source: Biosensors (Basel). 2025 Mar 25;15(4):211. doi: 10.3390/bios15040211 (PMC12024930; doi:10.3390/bios15040211)
Supplement: Supplementary file 1 [file biosensors-15-00211-s001.zip]

Archive with 1 entries (1 files):
- biosensors-3480215-supplementary.pdf
